# Supplementary material for: Current and Emerging Methods for Ovarian Cancer Screening and Diagnostics: A Comprehensive Review
Source: Cancers (Basel). 2022 Jun 11;14(12):2885. doi: 10.3390/cancers14122885 (PMC9221480; doi:10.3390/cancers14122885)
Supplement: Supplementary file 1 [file cancers-14-02885-s001.zip]

Archive with 1 entries (1 files):
- cancers-1743067-supplementary.xlsx
