# Supplementary material for: Current and Emerging Methods for Ovarian Cancer Screening and Diagnostics: A Comprehensive Review
Source: Cancers (Basel). 2022 Jun 11;14(12):2885. doi: 10.3390/cancers14122885 (PMC9221480; doi:10.3390/cancers14122885)
Supplement: Supplementary file 1 [file cancers-14-02885-s001.zip › cancers-1743067-supplementary.xlsx]

## Sheet: Supplemental Table 1
							Bolded values are reported from validation sets
Publication	Year	Test Name	Study Size	Marker type	Markers	Technology	Sensitivity (%)	Specificity (%)	AUC	Validation Method	Reference
Jacobs et al	1990	RMI-1	143	Protein	CA125 with TVU and menopausal status	RIA	85.4	96.9	NR	no	[180]
Tingulstad et al	1996	RMI-2	173	Protein	CA125 with TVU and menopausal status	RIA	80	92	NR	no	[181]
Tingulstad et al	1999	RMI-3	365	Protein	CA125 with TVU and menopausal status	RIA	71	92	NR	no	[66]
Zhang et al	2004	N/A	645	Protein	CA125, apoA-1, TTR, H4	TOF-MS	74	97	0.92	train&test (n=142)	[106]
Skates et al	2004	N/A	347	Protein	CA125, CA 15-3, CA 72-4, and MCSF	RIA/ELISA	68	98	NR	train&test (n=80)	[88]
Mor et al	2005	N/A	206	Protein	CA125, leptin, PRL, OPN, IGF-II, MIF	RIA/ELISA	95	95	NR	train&test (n=40)	[109]
Zhang et al	2007	ANN	468	Protein	CA125, CA 15-3, CA 72-4, and MCSF	RIA/ELISA	71	98	0.945	train&test (n=150)	[89]
Su et al	2007	N/A	392	Protein	CA125, TTR, TF, apoA-1	RIA/ELISA	89	97	0.98	no	[174]
Visintin et al	2008	N/A	518	Protein	CA125, leptin, PRL, OPN, IGF-II, MIF	immuno beads	95.3	99.4	0.987	train&test (n=181)	[108]
Havrilesky et al	2008	N/A	596	Protein	A-125, HE4, glycodelin, Plau-R, MUC1, PAI1	immuno beads	80.5	96.5	0.95	bootstrap validation	[115]
Yamamoto et al	2009	RMI-4	253	Protein	CA125 with TVU and menopausal status and lesion size	RIA	86.8	91	0.904	no	[67]
Amonkar et al	2009	N/A	363	Protein	CA125, CA 19-9, EGFR, CRP, myoglobin, apoA-1, apoC-III, MIP-1α, IL-6, IL-18 and tenascin C	RIA/ELISA	91.3	88.5	NR	bootstrap validation	[116]
Moore et al	2009	ROMA	531	Protein	CA125, HE4, menopausal status	RIA/ELISA	88.7	74.7	NR	Clinical Trail	[72]
Edgell et al	2010	N/A	362	Protein	CA125, CRP, SAA, IL-6, IL-8	immuno beads	94.1	91.3	0.988	train&test, phase II Clinical Trial	[118]
Yurkovetsky et al	2010	N/A	1390	Protein	CA125, HE4, CEA, and VCAM-1	immuno beads	86	98	NR	cross validation	[107]
Wang et al	2010	N/A	NR	Protein	CA125 and STIP1	RIA/ELISA	100	95.6	0.93	no	[137]
Moore et al	2011	ROMA	472	Protein	CA125, HE4, menopausal status	RIA/ELISA	93.8	74.9	NR	Clinical Trail	[69]
Ware Miller et al	2011	OVA1	516	Protein	CA125, apoA-1, B2M, TF, and TTR w/ TVU & menopausal status	RIA/ELISA	94	35	NR	Clinical Trail	[84]
Ueland et al	2011	OVA1	590	Protein	CA125, apoA-1, B2M, TF, and TTR w/ TVU & menopausal status	RIA/ELISA	96	35	0.8	Clinical Trail	[80]
Li et al	2012	ROMA	7792	Protein	CA125, HE4, menopausal status	meta-analysis	89	83	0.93	no	[78]
Bristow et al	2013	OVA1	494	Protein	CA125, apoA-1, B2M, TF, and TTR w/ TVU & menopausal status	RIA/ELISA	95.7	50.7	0.899	Clinical Trail	[82]
Bristow et al	2013	OVA1	770	Protein	CA125, apoA-1, B2M, TF, and TTR w/ TVU & menopausal status	RIA/ELISA	90.2	53.6	NR	Clinical Trail	[81]
Wang et al	2014	ROMA	267	Protein	CA125, HE4	meta-analysis	85.3	82.4	0.91	no	[177]
Longoria et al	2014	OVA1	1061	Protein	CA125, apoA-1, B2M, TF, and TTR w/ TVU & menopausal status	RIA/ELISA	95.3	44.2	NR	Clinical Trail	[83]
Grenache et al	2015	OVA1	146	Protein	CA125, apoA-1, B2M, TF, and TTR w/ TVU & menopausal status	RIA/ELISA	55	97	0.913	no	[85]
		ROMA		Protein	CA125, HE4, menopausal status	RIA/ELISA	83	87	0.961
Shadfan et al	2015	p-BNC	126	Protein	CA125, HE4, CA 72-4, MMP-7	Microfluidics	68.7	80	0.88	no	[131]
Karlsen et al	2015	CPH-I	2665	Protein	CA125, HE4, age	RIA/ELISA	93.2	75	0.925	train&test (n=1610)	[68]
		ROMA			CA125, HE4		93.8	75	0.935
		RMI-1			CA125 with TVU and menopausal status		93.3	75	0.953
Yoshida et al	2016	CPH-I	384	Protein	CA125, HE4, age	RIA/ELISA	73.1	84.4	0.84	no	[77]
		ROMA		Protein	CA125, HE4, menopausal status	RIA/ELISA	71.2	83.5	0.82
Coleman et al	2016	Overa	519	Protein	CA125, apoA-1, TF, HE4 and FSH	RIA/ELISA	91.3	69	0.937	no	[87]
Romagnolo et al	2016	ROMA	405	Protein	CA125, HE4, menopausal status	RIA/ELISA	98	88	0.922	no	[74]
Meys et al	2016	RMI-1	19674	Protein	CA125 with TVU and menopausal status	meta-analysis	75	92	NR	no	[75]
		ROMA		Protein	CA125, HE4, menopausal status		79.2	78.9	NR
Hayam et al	2016	RMI-5	150	Protein	CA125 with TVU and menopausal status and doppler blood flow	RIA/ELISA	90.4	93.9	0.911	no	[182]
Shang et al	2016	N/A	na (used purified CA-125)	Protein	CA125 gycosylation	Microfluidic chip	NR	NR	NR	no	[140]
Minar et al	2017	CPH-I	267	Protein	CA125, HE4, age	RIA/ELISA	69	71	0.83	no	[73]
		ROMA		Protein	CA125, HE4, menopausal status	RIA/ELISA	85	88	0.84
Nikolova et al	2017	CPH-I	164	Protein	CA125, HE4, age	RIA/ELISA	81.2	90.1	0.924	no	[186]
		ROMA		Protein	CA125, HE4, menopausal status	RIA/ELISA	97.3	83.7	0.929
Jin et al	2017	N/A	na (used purified CA-125)	Protein	CA125	DNA aptamer	NR	NR	NR	no	[135]
Chen et al	2017	N/A	na (used purified CA-125 and STIP1)	Protein	CA125 and STIP1	DNA aptamer	NR	NR	NR	no	[132]
Lomnytska et al	2018	N/A	114	Protein	platelet proteins (ACTN1, ACTN4, CD41/CD61, CRKL, ERP29, GELS, HSPA8, MPST, PHB, SRC, SERPINB6, TLN1, TUBB1, TUBA4, WDR1)	Two-dimensional (2D) gel electrophoresis, Partial Least Squares Discriminant Analysis (PLS-DA)	83	76	0.831	cross validation	[127]
Russell et al	2019	N/A	80(482 serial collected)	Protein	CA125, phosphatidylcholine-sterol acyltransferase, vitamin K-dependent protein Z and C-reactive protein	ELISA	NR	NR	0.92	Randomized Controlled Trial with Leave-one-out cross-validation and k-fold cross-validation	[120]
Enroth et al	2019	N/A	644	Protein	CA125, TACSTD2, SPINT1, FCGR3B, TRAF2, GKN1, CST6, SEMA4C, NID2, CEACAM1, CLEC6A, MILR1, CA3, and CDH3 and age	Proximity extension assay, olink proseek panels	85	93	0.79	cross validation	[117]
Wang et al	2019	CPH-I	490	Protein	CA125, HE4, age	RIA/ELISA	78.7	74.3	0.81	no	[79]
Wang et al	2019	N/A	na (used purified CA-125)	Protein	CA125	DNA aptamer	NR	NR	NR	no	[134]
Shulman et al	2019	Overa	993	Protein	CA125, apoA-1, TF, HE4 and FSH	RIA/ELISA	91	65.5	NR	no	[86]
Farzin et al	2019	N/A	5	Protein	CA125	DNA aptamer	NR	NR	NR	no	[136]
Guo et al	2019	N/A	567	Protein	CA125, OPN, MIF, IL-8 AAbs	immuno beads	85	98	0.974	train&test (n=247)	[114]
Xu et al	2020	N/A	4	Protein	CA125	DNA aptamer	NR	NR	NR	no	[133]
Bayoumy et al	2020	CA125-STn LFIA	na (used purified CA-125)	Protein	CA125 gycosylation	LFIA	72	98	0.888	no	[141]
Tran et al	2021	CPH-I	475	Protein	CA125, HE4, age	RIA/ELISA	87.1	78.5	0.898	no	[76]
		ROMA		Protein	CA125, HE4, menopausal status		74.2	91.8	0.882
Gyllensten et al	2022	N/A	148	Protein	ALPP, CXCL8, DPY30, IL6, IL12, KRT19, PAEP, TSPAN1, SIGLEC5, VTCN1, and WFDC2	PEA/NGS	75	100	1	train&test (n=51)	[128]
Watrowski et al	2022	CPH-I	356	Protein	CA125, HE4, age	immuno beads	86	83	0.92	train&test (n=77)	[70]
		ROMA			CA125, HE4, menopausal status		71	74	0.54
		2021 Combined Model			CA125, leptin, PRL, OPN, IGF-II, MIF		87	83	0.89
Carrerras-Dieguez et al	2022	CPH-I	1071	Protein	CA125, HE4, age	RIA/ELISA	91.1	79.2	0.936	no	[71]
		ROMA			CA125, HE4, menopausal status		91.1	84.6	0.939
Kim et al	2022	N/A	269	Protein	Unknown, reported only as an array response	DNA aptamer	87	98	NR	cross validation	[138]
N/A, Not available; NR, not reported; AUC, area under the receiver operator curve

## Sheet: Supplemental Table 2
							Bolded values are reported from validation sets
Publication	Year	Test Name	Study Size	Marker type	Markers	Technology	Sensitivity (%)	Specificity (%)	AUC	Validation Method	Reference
Castellucci et al	2007	N/A	50	Imaging	F-FDG maximum standard uptake value, corrected for the body surface (SUVmax), lesion site, lesion volume, presence of septations, and solid areas within cysts	PET/CT	87	100	NR	no	[161]
Nam et al	2010	N/A	133	Imaging	F-FDG uptake, lesion characteristics	PET/CT	91.7	92	0.921	Clinical Trail	[162]
Guerriero et al	2010	N/A	2148	Imaging	Doppler blood flow	TVU with Doppler	95	94	NR	no	[146]
Rieber et al	2012	N/A	103	Imaging	wall thickness, the presence of septa, the contents of the lesion, the presence of cystic or solid components or of hemorrhage, and contrast medium	MRI	83	84	NR	no	[159]
Barroilhet et al	2013	N/A	249	Imaging	echogenicity, internal Doppler blood flow, separations, wall thickness	TVU with Doppler	89	57	NR	train&test (n=100)	[144]
Szymanski et al	2015	N/A	84	Imaging	Size, diameter, echogenicity, shape internal Doppler blood flow	TVU with Doppler	NR	NR	NR	no	[148]
Salehi et al	2016	N/A	16	Imaging	PAT spectral slope (dB/MHzdB/MHz), US mid-band fit (dB), PAT beam envelope homogeneity, max malignant spatial filter output, and patient menopausal status	TVU with PAT	87.7	97.9	0.931	cross validation	[153]
Nandy et al	2018	N/A	20	Imaging	tumor vascularity and sO2	TVU with PAT	NR	NR	NR	no	[154]
Wang et al	2021	N/A	546	Imaging	79 non-texture, 94 texture features with 5 clinical features	MRI	60.25	93	0.805	cross validation	[158]
N/A, Not available; NR, not reported; AUC, area under the receiver operator curve

## Sheet: Supplemental Table 3
							Bolded values are reported from validation sets
Publication	Year	Test Name	Study Size	Marker type	Markers	Technology	Sensitivity (%)	Specificity (%)	AUC	Validation Method	Reference
Kinde et al	2013	PapGene	46	Genetic	APC, AKT1, BRAF, CTNNB1, EGFR, FBXW7, KRAS, NRAS, PIK3CA, PPP2RIA, PTEN, and TP53	NGS, cfDNA	NR	NR	NR	no	[192]
Wang et al	2018	PapSEEK	1658	Genetic	PTEN, TP53, PIK3CA, PIK3R1, KRAS, CTNNB1, FGFR2, RNF43, PPPP2RIA, POLE, FBXW7	NGS, cfDNA	63	99.9	NR	cross validation	[90]
Chen et al	2021	RM	126	Genetic	CNA, with serum CA125	NGS	89.5	77.3	0.837	train&test (n=24)	[208]
Wu et al	2007	N/A	56	Epigenetic	hypermethylation of HOXA9, RASSF1A, APC, CDH13, HOXB5, SCGB3A1 (HIN-1), CRABP1, MLH1, demethylation of ADAMTS1, MGMT, NR3C1, P14ARF, P16INK4A	Bisulfite	NR	NR	NR	no	[210]
Widschwendter et al	2009	N/A	145	Epigenetic	hypermethylation of HOX genes	Bisulfite	NR	NR	0.69	train&test (n=81)	[211]
Teschendorff et al	2009	N/A	378	Epigenetic	Panel of 18 genes differentially methylated, including TSG01	Methylation BeadChip	NR	NR	0.76	cross validation	[221]
Dammann et al	2010	N/A	22	Epigenetic	hypomethylation of LINE-1, IGF2-H19, CTCF binding site	Bisulfite	NR	NR	NR	no	[216]
Campan et al	2011	N/A	41	Epigenetic	hypermethylation of IFFO1	Bisulfite	NR	NR	NR	no	[212]
Bondurant et al	2011	N/A	45	Epigenetic	hypermethylation of RSSF1A	Bisulfite	NR	NR	NR	no	[214]
Liggett et al	2011	N/A	60	Epigenetic	differential methylation of RSSF1A, CALCA, EP300	Methylation Microarray	90	86.7	NR	cross validation	[215]
Shih et al	2010	N/A	75	Epigenetic	hypermethylation of GFAP, TAL1, IPF1, AREG, HOXA9 and hypomethylation of SLC6A8, BGN, TIMP1, WEE1, NCL	Bisulfite	NR	NR	NR	no	[218]
Kolbe et al	2012	N/A	42	Epigenetic	differential methylation of HSPA2, CLIC3, CBFB, FAM3C, PIP5K2C, CHAC1, XLF, SPINT2, SNTB1, LOC387882, PARP3, DSCR6, EIF4E, MRGPRX4, LGP1, PDPK1, PTGES, MGC4399, CD58, FLJ00060, CDNK3, GIT1, PLEKHF1, DPP8, FLJ22555, CSRP3, HDAC1, HUNK, SOCS3, ZNF154, FDF18, S100A8, TLCD1, C7orf34, nfyb, dnajc14	Methylation BeadChip	NR	NR	NR	train&test (n=25)	[219]
Zhuang et al	2012	N/A	na (used cell lines)	Epigenetic	hypermethylation at stem cell PolyComb Group Target genes (PCGTs)	Methylation BeadChip	NR	NR	NR	no	[220]
Sanchez-Vega et al	2013	N/A	164	Epigenetic	differential methylation of ZNF154, CASP8, VHL	Methylation BeadChip	NR	NR	NR	no	[94]
Wang et al	2017	N/A	194	Epigenetic	hypermethylation of OPCML	Bisulfite	90.14	91.87	NR	no	[91]
Widschwendter et al	2017	N/A	401	Epigenetic	unspecified 4 marker panel, regions #141, #144, #204, #228	Methylation BeadChip	41.4	90.7	NR	train&test (n=497)	[93]
Pisanic et al	2018	N/A	186	Epigenetic	c17orf64, IRX2, and TUBB6,	Methylation Microarray	100	100	0.991	train&test (n=90)	[226]
Bodelon et al	2019	N/A	162	Epigenetic	4 methylation-defined subgroups of EOC	Methylation BeadChip	NR	NR	NR	no	[214]
Pisanic et al	2019	N/A	100	Epigenetic	LINE-1 differential methylation	Bisulfite	NR	NR	NR	no	[217]
Shao et al	2021	N/A	861	Epigenetic	hypermethylation of OPCML	meta-analysis	NR	NR	NR	no	[92]
Miller et al	2021	N/A	3389	Epigenetic	hypermethylation of ZNF154	Methylation BeadChip	86.6	93.5	NR	no	[95]
Phallen et al	2017	TEC-seq	200	Pan-cancer	cfDNA fragment analysis for DNA mutations	NGS, cfDNA	97.4	99	NR	no	[232]
Cohen et al	2018	CancerSEEK	1817	Pan-cancer	cfDNA fragment analysis for DNA mutations and protein analysis for FGF2, Osteopontin, sFas, IL-8/CXCL8, Prolactin, HE4, HGF, AFP, CA125, IL6, CA15-3, TGFa, CYFRA21-1, CEA, CA19-9, Leptin, PAR, sPECAM-1, TSP-2, sEGFR, AXL, sHER2/sEGFR2/sErbB2, DKK1, GDF15, Osteoprotegerin (OPG), Neuron-specific enolase (NSE), Kallikrein-6, CD44, Midkine, Mesothelin, Follistatin, G-CSF, Angiopoietin-2, Endoglin, t …	NGS, cfDNA, immuno beads	96-98	99	0.91	cross validation	[96]
Cristiano et al	2021	DELFI	481	Pan-cancer	cfDNA fragment analysis for DNA mutations	NGS, cfDNA	NR	NR	0.99	cross validation	[233]
N/A, Not available; NR, not reported; AUC, area under the receiver operator curve

## Sheet: Supplemental Table 4
							Bolded values are reported from validation sets
Publication	Year	Test Name	Study Size	Marker type	Markers	Technology	Sensitivity (%)	Specificity (%)	AUC	Validation Method	Reference
Iorio et al	2007	N/A	84	MicroRNA	miR-200a, miR-141, miR-200c, miR-200b, miR-199a, miR-140, miR-145 and miR-125b1	miRNA microarray chip	NR	NR	NR	no	[97]
Taylor et al	2008	N/A	70	MicroRNA	miR-21, miR-141, miR-200a, miR-200c, miR-200b, miR-203, miR-205 and miR-214	miRNA microarray chip	NR	NR	NR	no	[241]
Elias et al	2017	N/A	454	MicroRNA	miR-29a-3p, miR-92a-3p, miR-200c-3p, miR-320c, miR-335–5 p, miR-450b-5p, and miR-1307–5 p	NGS	75	100	0.93	train&test (n=51)	[98]
Yokoi et al	2018	N/A	4052	MicroRNA	miR-320a, miR-665, miR-3184-5p, miR-6717-5p, miR-4459, miR-6076, miR-3195, miR-1275, miR-3185, and miR-4640-5p	miRNA microarray chip	99	100	1	train&test (n=51)	[101]
Kandimalla et al	2021	OCaMIR	2132	MicroRNA	miR-182, miR-183, miR-202, miR-205, miR-508, miR-509-3, miR-513B, and miR-513C	NGS	74-82	71-88	0.82-0.92	train&test (n=417)	[99]
Li et al	2009	N/A	63	Exosomal	Exosomal derived claudin-4	immunoblot	51	98	NR	no	[253]
Runz et al	2007	N/A	na (used cell lines)	Exosomal	exosomal derived CD24 and EpCAM	immunoblot with gelatine zymography	NR	NR	NR	no	[255]
Liang et al	2013	N/A	na (used cell lines)	Exosomal	exosomal dervied EpCAM, PCNA, tubulin beta-3 chain, EGFR, APO-E, claudin 3, fatty acid synthase, ERBB2, and L1CAM (CD171)	immunoblot and LC/MS	NR	NR	NR	no	[254]
Zhao et al	2016	ExoSearch	20	Exosomal	exosomal CA125, EpCAM, CD24	Microfluidic chip	NR	NR	1	no	[257]
Tang et al	2018	N/A	50	Exosomal	exosomal soluble protein E-cadherin	immunoblot	NR	NR	NR	no	[256]
Kim et al	2020	N/A	242	Exosomal	microbial derived EVs.with serum CA125 and age	16S rRNA Seq	82.1	68	0.846	train&test (n=81)	[258]
Naora et al	2001	N/A	100	AAb	HOXA7	RT-PCR	66.7	100	NR	no	[265]
Kim et al	2003	N/A	136	AAb	EpCAM Autoantibody and serum CA125	ptotein microarray	90.4	92.3	NR	no	[267]
Lokshin et al	2006	N/A	211	AAb	IL-8 and IL-8 Autoantibody and serum CA125	immuno beads	87.5	98	NR	no	[268]
Karabudak et al	2014	N/A	60	AAb	TUBA1C, EZR, PDZD11, CFL1	protein microarray	40-89	75-89	0.66-0.79	no	[264]
Yoneyama et al	2015	N/A	107	AAb	RhoGDI, hnRNPL and DLD	peptide mass fingerprinting	89.5	80	NR	no	[263]
Yang et al	2017	N/A	1322	AAb	TP53 Autoantibody and serum CA125	immuno beads	43.6	100	0.861	no	[262]
Katchman et al	2017	N/A	60	AAb	ICAM3, CTAG2, p53, STYXL1, PVR, POMC, NUDT11, TRIM39, UHMK1, KSR1, and NXF3	ptotein microarray	45	98	NR	train&test (n=66)	[266]
Wilson et al	2018	N/A	96	AAb	HSF1, CCDC155, and serum CA125	ELISA	95	80	0.95	train&test (n=50)	[260]
Zhou et al	2019	N/A	50	Microbial	Ratio of Proteobacteria/Firmicutes in fallopian tube	16S rRNA Seq	NR	NR	0.68-0.8	no	[276]
Poore et al	2020	N/A	na (analyzed publicly available TCGA seq reads)	Microbial	bacterial counts	WGS	NR	NR	0.9956	no	[277]
Miao et al	2020	N/A	30	Microbial	Prevotella, Rikenellaceae, Odoribacter, Bacteroides, Lachnospiraceae, Ruminococcaceae, Clostridium, Eubacterium, Clostridales, Faecalibacterium, Alphaproteobacteria, Sutterella, Bradyrhizobium, Akkermansia	16S rRNA Seq	NR	NR	0.904	cross validation	[278]
Odunsi et al	2005	N/A	103	Metabolite	descriptor regions at 2.77ppm and 2.04ppm	H-NMR spectroscopy	100	100	1	no	[280]
Guan et al	2009	N/A	72	Metabolite	endogeneous carboxylic acids, peptides, glycerophospholipids and hormones, glycerophosphocholine isomers, and glycerophosphocholine lipids	UPLC-QTOF/MS	83.8	77.1	NR	cross validation	[281]
Zhou et al	2010	N/A	94	Metabolite	histamine pathway metabolites, amino acid metabolites, and metabolic products of decarboxylation by DCC among a large list of others	DART-TOF/MS	100	98	NR	cross validation	[282]
Garcia et al	2011	N/A	364	Metabolite	alanine,CH3CH2CH2Cd of lipid, CH3(CH2)n of lipid, valine, creatine/creatinine, choline of phospholipids, CH2CH2CH2CO of lipid, dCHCH2CH2 of unsaturated lipid, β-hydroxybutyrate, acetone and acetoacetate.	H-NMR spectroscopy	68	95	0.949	train&test (n=100)	[102]
Chen et al	2011	N/A	106	Metabolite	Hypoxanthine, guanidinosuccinic acid, cortisol, Lyso PE(22:6), Lyso PE(22:6) fragment, Lyso PC(18:2) among a large list of others	LC-MS/MS	93.2	92.7	NR	cross validation	[103]
Zhang et al	2013	N/A	170	Metabolite	L-tryptophan, LysoPC(18:3), LysoPC(14:0), and 2-Piperidinone, 2 unknowns	UPLC-QTOF/MS	62.5	96.7	0.86	train&test (n=70)	[105
Fan et al	2012	N/A	173	Metabolite	Demethylphylloquinone, ganglioside, lysophospholipids, 3 variable ceramides, phytpsphigosine, N-formylkyurenine	UPLC-QTOF/MS	92.1	88.6	0.941	train&test (n=73)	[104]
Ke et al	2015	N/A	448	Metabolite	piperine, 3-indolepropionic acid, 5-hydroxyindoleacetaldehyde and hydroxyphenyllactate, among others	UPLC-QTOF/MS	NR	NR	0.83-0.91	cross validation	[285]
Buas et al	2016	N/A	100	Metabolite	C52-H79-N-O5-S, PS(O-18:0/0:0), 18:3 Cholesteryl ester + 22.7, TG(16:0/16:1(9Z)/16:1(9Z))[iso3] + 23.5, and serum CA125	LC-MS/MS	95	43	0.91	cross validation	[286]
Hilvo et al	2016	N/A	258	Metabolite	3,4-dihydroxybutyric and 3-hydroxybutyric acids and serum CA125	GC×GC-TOFMS	NR	NR	0.98	cross validation	[283]
Slupsky et al	2020	N/A	98	Metabolite	Urine derived Acetone, Allantoin, Unknown singlet at 3.79ppm, Carnite, Methanol, Urea, 1-Methylnicotinamide, Levoglucosan, Uknown singlet at 2.82ppm	NMR	98	99	NR	no	[284]
N/A, Not available; NR, not reported; AUC, area under the receiver operator curve
